# Supplementary material for: Simultaneous Effects of Carboxyl Group-Containing Hyperbranched Polymers on Glass Fiber-Reinforced Polyamide 6/Hollow Glass Microsphere Syntactic Foams
Source: Polymers (Basel). 2022 May 7;14(9):1915. doi: 10.3390/polym14091915 (PMC9099570; doi:10.3390/polym14091915)
Supplement: Supplementary file 1 [file polymers-14-01915-s001.zip]

Archive with 1 entries (1 files):
- polymers-1658513-supplementary.pdf
